# Supplementary material for: Prevalence of Malocclusion Traits in Primary Dentition, 2010–2024: A Systematic Review
Source: Healthcare (Basel). 2024 Jul 2;12(13):1321. doi: 10.3390/healthcare12131321 (PMC11241413; doi:10.3390/healthcare12131321)
Supplement: Supplementary file 1 [file healthcare-12-01321-s001.zip]

Archive with 2 entries (2 files):
- Supplementary File S1. PRISMA_2020_checklist.pdf
- Supplementary File S2. NOS.pdf
